# Supplementary material for: Synthesis of Bio-Based Polyester Resins for Vat Photopolymerization 3D Printing
Source: Materials (Basel). 2024 Apr 19;17(8):1890. doi: 10.3390/ma17081890 (PMC11051430; doi:10.3390/ma17081890)
Supplement: Supplementary file 1 [file materials-17-01890-s001.zip]

Archive with 1 entries (1 files):
- materials-2925578-supplementary.pdf
